# Supplementary material for: Elastin-Plasma Hybrid Hydrogels for Skin Tissue Engineering
Source: Polymers (Basel). 2021 Jun 28;13(13):2114. doi: 10.3390/polym13132114 (PMC8271496; doi:10.3390/polym13132114)
Supplement: Supplementary file 1 [file polymers-13-02114-s001.zip]

Archive with 1 entries (1 files):
- polymers-1255706-supplementary.pdf
